# Supplementary material for: LCM-RNAseq Highlights Intratumor Heterogeneity and a lncRNA Signature from Archival Tissues of GH-Secreting PitNETs
Source: Genes (Basel). 2024 Oct 31;15(11):1426. doi: 10.3390/genes15111426 (PMC11593583; doi:10.3390/genes15111426)
Supplement: Supplementary file 1 [file genes-15-01426-s001.zip]

Archive with 1 entries (1 files):
- genes-3225526-supplementary.pdf
